# Supplementary material for: Computing Solvation Free Energies of Small Molecules with Experimental Accuracy
Source: J Am Chem Soc. 2026 Jan 27;148(5):4928–37. doi: 10.1021/jacs.5c10940 (PMC12903862; doi:10.1021/jacs.5c10940)
Supplement: Supplementary file 2 [file ja5c10940_si_002.csv]

Compound Name	SMILES	Exp	MACE	GAFF	OpenFF	Exp Error	MACE Error	GAFF Error	OpenFF Error
cycloheptanol	C1CCCC(CC1)O	-5.48	-6.44	-4.34	-4.59	0.60	0.18	0.03	0.19
ethylene	C=C	1.28	0.33	2.33	2.29	0.60	0.09	0.01	0.09
2-chloropyridine	c1ccnc(c1)Cl	-4.39	-3.77	-3.87	-3.81	0.60	0.14	0.03	0.16
2-methylpyrazine	Cc1cnccn1	-5.51	-4.65	-6.16	-6.55	0.60	0.15	0.03	0.18
pentan-2-one	CCCC(=O)C	-3.52	-4.64	-3.17	-3.15	0.60	0.15	0.03	0.20
3-ethylpyridine	CCc1cccnc1	-4.59	-5.78	-2.96	-3.28	0.60	0.24	0.03	0.17
diphenyl ether	c1ccc(cc1)Oc2ccccc2	-2.87	-3.93	-2.81	-3.23	0.69	0.27	0.03	0.19
naphthalen-1-ol	c1ccc2c(c1)cccc2O	-7.67	-7.20	-7.14	-8.43	0.60	0.19	0.03	0.20
fluoromethane	CF	-0.22	-0.90	0.88	0.93	0.60	0.13	0.01	0.10
phthalimide	c1ccc2c(c1)C(=O)NC2=O	-9.61	-8.49	-11.82	-11.73	0.50	0.15	0.03	0.22
propan-2-ol	CC(C)O	-4.74	-5.44	-3.43	-4.00	0.60	0.14	0.02	0.16
pyridine-3-carbonitrile	c1cc(cnc1)C#N	-6.75	-7.82	-5.58	-5.93	0.60	0.17	0.03	0.17
1-(3-pyridyl)ethanone	CC(=O)c1cccnc1	-8.26	-7.52	-7.84	-7.09	0.60	0.20	0.03	0.20
cyclopentanol	C1CCC(C1)O	-5.49	-5.76	-4.29	-4.32	0.60	0.15	0.03	0.17
4-ethylpyridine	CCc1ccncc1	-4.73	-5.62	-3.19	-4.29	0.60	0.15	0.03	0.17
1-(4-pyridyl)ethanone	CC(=O)c1ccncc1	-7.62	-7.30	-7.57	-7.42	0.60	0.32	0.03	0.21
methane	C	2.00	1.33	2.45	2.40	0.20	0.09	0.01	0.15
ethanol	CCO	-5.00	-5.83	-3.39	-4.98	0.60	0.16	0.02	0.12
phenol	c1ccc(cc1)O	-6.60	-6.29	-5.71	-6.36	0.20	0.13	0.03	0.15
ethane	CC	1.83	1.02	2.46	1.92	0.60	0.12	0.01	0.14
methanol	CO	-5.10	-5.61	-3.49	-5.09	0.60	0.16	0.02	0.17
N	N-dimethylbenzamide	CN(C)C(=O)c1ccccc1	-9.29	-8.49	-8.11	-7.93	0.60	0.27	0.03	0.21
N-methylacetamide	CC(=O)NC	-10.00	-10.43	-8.28	-7.90	0.60	0.31	0.02	0.18
ethylene glycol	C(CO)O	-9.30	-10.63	-7.27	-8.89	0.60	0.15	0.03	0.20
alachlor	CCc1cccc(c1N(COC)C(=O)CCl)CC	-8.21	-7.27	-6.85	-8.28	0.29	0.26	0.05	0.25
chlorobenzene	c1ccc(cc1)Cl	-1.12	-0.48	-0.47	-1.06	0.60	0.15	0.02	0.15
methylsulfinylmethane	CS(=O)C	-9.28	-10.88	-8.24	-7.03	0.57	0.20	0.02	0.17
2-ethylpyridine	CCc1ccccn1	-4.33	-5.16	-3.31	-3.37	0.60	0.16	0.03	0.19
fenuron	CN(C)C(=O)Nc1ccccc1	-9.13	-10.39	-11.81	-10.81	1.93	0.17	0.04	0.23
2-ethylpyrazine	CCc1cnccn1	-5.45	-5.14	-5.81	-5.94	0.60	0.19	0.03	0.21
pebulate	CCCCN(CC)C(=O)SCCC	-3.64	-3.81	-4.57	-4.13	1.93	0.24	0.04	0.23
1-(2-hydroxyethylamino)-9,10-anthraquinone	c1ccc2c(c1)C(=O)c3cccc(c3C2=O)NCCO	-14.21	-14.34	-13.60	-14.45	1.10	0.34	0.05	0.28
cyclohexanol	C1CCC(CC1)O	-5.46	-6.35	-4.18	-3.83	0.60	0.14	0.03	0.21
1	4-dioxane	C1COCCO1	-5.06	-5.94	-4.27	-3.58	0.60	0.16	0.02	0.16
butan-2-ol	CC[C@H](C)O	-4.62	-5.22	-3.15	-3.37	0.60	0.18	0.03	0.17
methylsulfanylethane	CCSC	-1.5	-2.04	0.39	0.49	0.2	0.15	0.02	0.14
